# Supplementary material for: A reversibly gated protein-transporting membrane channel made of DNA
Source: Nat Commun. 2022 Apr 28;13:2271. doi: 10.1038/s41467-022-28522-2 (PMC9051096; doi:10.1038/s41467-022-28522-2)
Supplement: Supplementary file 4 — Supplementary Data 1 [file 41467_2022_28522_MOESM4_ESM.xlsx]

## Sheet: 1. No lid pore (LGC-N)
1.1.Core sequences
NL-core-1	GTAGCATTCCACAGTTTTGTCGTCTTTCCGGAATTGCGAATAATACGCGAAAC
NL-core-2	ACGTTGAAAGCGTAACGATCTAAAGACAGCCC
NL-core-3	TCATAGTTGAACCGCCACCCTCAGGAGACTCC
NL-core-4	ACCCTCATCTTACCGAAGCCCTAAATAGCA
NL-core-5	AGAGAGATAGAGCAAGAAACAATGTTTTAAGA
NL-core-6	AAAGTAAGGTACTCAGGAGGTTTAGGGGTTTT
NL-core-7	GTATCACCCAGATAGCCGAACAAAGTTAAGCC
NL-core-8	ATCCCAACAAAATAAACAGCCAGTTACCAG
NL-core-9	AAGGAAATATAAGTATAGCCCGCGTCGAGA
NL-core-10	AGTAAGCAGGATTAGGATTAGCGTACCGCC
NL-core-11	TAAGAGGCTAACCGCCACCCTCAGAttttGCCACCACCCTCA
NL-core-12	TGAGCCATCCAGGCGGATAAGTGCGAATAGGT
NL-core-13	TCAAGAGAGTCATACATGGCTTTTGAACAGGAGCTGAAACATGAAAG
NL-core-14	ATTGGCCTATTCACAAACAAATAAATCCTCATTAACCGTTCC
NL-core-15	AGCCCCCTTTGGGAATTAGAGCCACACCGACT
NL-core-16	AATCAAAATCATTACCAGAGCCACCACCGG
NL-core-17	GGGTAACGGACGGCCAGTGCCGCGAAGAGAGTTG
NL-core-18	GCCTGAGTTTGATTAGTAATAACACGACGTCGATGTTTTTACCCTAAA
NL-core-19	CTCGTCAAAGGAAGCTTGCttttATG
NL-core-20	AACCGCCTCAGGAGGTTGAGGCAGTTTAACGG
NL-core-21	TTTTCAGGAACACTGAGTTTCGTCGAACCGAA
NL-core-22	GAATTACCAGTCAGGACGTTGGGACGGAACAA
NL-core-23	CATTATTACAACACTATCATAACCTCAGAAAA
NL-core-24	AGTAAGAGCAGGTAGAAAGATTCAACTGGCTC
NL-core-25	TTCATCACCAGGCGCATAGGCTTCAGTTGA
NL-core-26	GATTTAGCGCCAAAAGGAATTACCCGTATA
NL-core-27	ATACATAAGAATACCACATTCAACATGAACGG
NL-core-28	TATTCATTCTTTGAAAGAGGACAGGGAACCCA
NL-core-29	TGTACCGTGATAGCAAGCCCAATATTCGGAAC
NL-core-30	GGTCAGTGAATGCCCCCTGCCTATTAATGCAG
NL-core-31	ACCGCCACGAACCACCACCAGAGCAAGCAAAT
NL-core-32	ATTTAAATAACAGGAAGATTGTATCGAGGCAT
NL-core-33	GTGGTTCCGGCGCCAGGGTGGTTTTTCTTATCCTAGTTTGGAACAAGAGATCCCCGG
NL-core-34	TACGCCATCGACTCTAGAGGTCCACTGCCCCAGCAGGCGAAATTCACCAGTG
NL-core-35	GGAAGGGCCGAATTCGTAATCGGTTGAGTGTTGTTCCGTTTGATG
NL-core-36	AAGAATCGAGATAGATGGTCATttttAGCTGTTTCCTGCAAAGCGCC
NL-core-37	AAGAACGGGTATTAAACCATATCAACAATAGttttATAAGTCCTG
NL-core-38	AACAAGAAAAATACCAATCAATAATCGGCATCATTACCGCGCCCACGGTATTC
NL-core-39	CAAATCAGTACGAGCATGTAGAAAATATCCCA
NL-core-40	TCCTAATTGCCAGTAATAAGAGAACATACATA
NL-core-41	TTTTCGAAACACCGGAATCATACGTTAAAT
NL-core-42	GACAAAAAACATATAAAAGAAACAGAGGCA
NL-core-43	TAGAAAATATATAAAGTACCGACAAttttAAGGTAAAGTAAT
NL-core-44	AAGGTGGCGGGCGACATTCAACCGATGGAGGGACAGTATGTTAGCAA
NL-core-45	GAAACGTCATGAAACCATCGATAGCAGCACCGTAGCGCCAAA
NL-core-46	ACTTTGCTTTGACCGTTGTttttAGC
NL-core-47	CGTGAACCCAGGGCGCGTAATACTTCTAGAAGAACT
NL-core-48	GTAGCGCGGCACCATTACCATTAGAAATTATT
NL-core-49	TCTGTCCAGCAGAACGCGCCTGTTTCTTACCA
NL-core-50	ATACCCAACCGAGGAAACGCAATACCTAATTT
NL-core-51	TTAACGTCGAGCGTCTTTCCAGAGAACATGTT
NL-core-52	CAGCTAATGACGACGACAATAAACAAGACTCC
NL-core-53	CATTAAAGAAGAACTGGCATGATTATAACGGA
NL-core-54	AAACCAGGTGTGAAATTGTTCCGGAAGCATAAAATCAA
NL-core-55	AGAACAATATCACGCAAATTAACGAGCACCCGCC
NL-core-56	AGGGAAGAAAGCGAGCGGGTTAGGAGTAAAAG
NL-core-57	AAAAACGCAGTGAGGCCACCAATCAG
NL-core-58	TCACACGACCATTAAAAGGGACATTCTGGC
NL-core-59	AAATGGATTACGCCAGAATCCGGATTTTAGACAGGAAAGTGAGCGTGCC
NL-core-60	GATTGACCTGGGATAGGTCACGTTGGTGTAGATGTTGTTAAA
NL-core-61	GACAGTATGATTCTCCGTGGGAACCATCAAAA
NL-core-62	ATTCGCATACCCCGGTTGATAACTCGTTTA
NL-core-63	ATCATATGTTAAATTTTTGTTAAATCCATTTTTATCGATGAACGGTA
NL-core-64	GTAAAACTATAGCGAGAGGCTTTTGttttCAAAAGAAGTTTT
NL-core-65	GCCAGAGGTCCAATACTGCGGAATAAGTACGG
NL-core-66	TTCATCTTCGTGTGATAAATAAGGATTACTAG
NL-core-67	AAAAAGCCCAACATGTAATTTAGGCGCAAAGA
NL-core-68	AACAACGCTGTTTAGTATCATATGGGTTTGAA
NL-core-69	GAGTCAAAGCTTAGATTAAGACCGTTATAC
NL-core-70	AAATTCTCTTAATTGAGAATCGTCAACAGT
NL-core-71	CAGTAGGGTACCAGTATAAAGCCATTGAAAAC
NL-core-72	TCTGAGAGTTTTCCCTTAGAATCCTTGTTTGG
NL-core-73	ATTATACTATCAATATAATCCTGACTAAAATA
NL-core-74	GGCAATTCTCTGAATAATGGAAGGCGTCGCTA
NL-core-75	GATTAGAGCTATCATCATATTCCTGttttATTATCAGATGAT
NL-core-76	TTTTACATCGGGAGAAACAGTTAGAACCTACttttCATATCAAAA
NL-core-77	TTATTTGCACGTAGGTTTAACGTCAGATGGGCGAATTATTCATTTAACATCAA
NL-core-78	TGAGCAAAATTGCGTAGATTTTCAAAACAGAA
NL-core-79	ATAAAGAACCAGAAGGAGCGGAATCGTCAATA
NL-core-80	GAAACCACAAATCACCATCAATAAGGCCGG
NL-core-81	TATATTTTATTCAAAAGGGTGAGAATGATATT
NL-core-82	CAACCGTTAACATTATCATTTTGCAGTATTAG
NL-core-83	GTTTGAGTCTAGCTGATAAATTAATAATGTGT
NL-core-84	TGACCATTCTGCGAACGAGTAGTGCCGGAG
NL-core-85	AGGGTAGCCCGAACGTTATTAAGTATTAAA
NL-core-86	CTATCAGGCTATTTTTGAGAGATCACAGTTGA
NL-core-87	TAACCTGTAGTTTCATTCCATATATTTAGACT
NL-core-88	GGATAGCGGGGTAATAGTAAAATGTGGAGCAA
NL-core-89	CCAGACGAATAAAACGAACTAAAGAAAAAT
NL-core-90	TTCAGAAAACGATAAAAACCAAAAGCATGTCA
NL-core-91	GGAAGCAAACGAGAATGACCATAATTAAACAG
NL-core-92	CCCCTCAAATGCTATCAAAAATCAGGTCTTCGAGCTTCAAAGCGAATTAGAGA
NL-core-93	CAGAAGCAAAGCGGATTGCCGTCATAAATATttttTCATTGAATC
NL-core-94	ATAATTCGTCATTGCCTGAGAGTCTACAAAGG
NL-core-95	TTTCATCAAACAATTCGACAACTCTTTTAAAA
NL-core-96	CAGCAGCATTTGAGGATTTAGAGGAACAAA
NL-core-97	TCAATATCAATTGAGGAAGGTTATACGCTCAA
NL-core-98	ATAGAAAAAATAAGTTTATTTTGTCCATATTT
NL-core-99	GATAATACAAATGAAAAATCTAAAGCCCTTGCTAGCACTAACAACTA
NL-core-100	AGCCAGCTACATTAAATGTGAGCGTAGCCAGC
NL-core-101	ACGAACCACAGAAGATAAAACAGAGGTGAGGCGGCTGAGAGC
NL-core-102	CAACAGAGAAACATCGCCATTAAAACCCTCAA
NL-core-103	CGTAAGAATTAGTCTTTAATGCGCCACAATCA
NL-core-104	CAATAATAAACCCACAAGAATTGAGAAGCGCA
NL-core-105	ACGCTAACACAATTTTATCCTGAATATTTTGC
NL-core-106	GCCAGTTATCCAAATAAGAAACGAGCCTTTAC
NL-core-107	TTGTATCAGAAAGGAACAACTAAAAGACGTTAGTAAAT
NL-core-108	CTGACCAAACGGTCAATCATAAGGCCGGAACG
NL-core-109	TGTACAGAAGAGTAATCTTGACAACAAAGCTG
NL-core-110	ATTATACCTTATGCGATTTTAAGACCTGACGA
NL-core-111	GTACCTTTAATTGCTCCTTTTGATAATATCGCGTTTTAATTTACCCTGACTATT
NL-core-112	CTACGTTTTAATTTCAACTTTATGGGCTTG
NL-core-113	TTAATTAACCTTGCTTCTGTAAATATATGTGA
NL-core-114	ATAGCGATTAGTGAATTTATCAAACCGGCTTA
NL-core-115	TAAGAACGCGAGGCGTTTTAGCGATATTTTCATCGTAGGATGTCTTTCCTTATC
NL-core-116	AAGAATATTTTCAAATATATTTGAACGCGA
NL-core-117	ATACCGACCTGACCTAAATTTAATAAATGCTG
NL-core-118	GAAAACAAAATTAATTACATTTAATACAAAATCGCGCAGAAATATACAGTAACA
NL-core-119	TGTCTGGATTTAAATATGCAACTACTGTAGCT
NL-core-120	TTCCCAATTAGATACATTTCGCAATTGGGGCG
NL-core-121	AGGTAAAGAAATGCAATGCCTGAGTCTACTAA
NL-core-122	AGACAGTGATAAAAATTTTTAGTTATTTCA
NL-core-123	TTGCCCTCGCCTGGCCCTGA
NL-core-124	AAAGCACTAAATCGGAGGGGTCGA
NL-core-125	GGGAGCCCCCGATATCACCCAAATCAAGTGCCCACTA
NL-core-126	GCGCTttttTAATGCGCCGCTATTAGAGCTTGACGAAGCCG
NL-core-127	GAGGCGGCGTATTGGAAATCGGttttCAAAATCCCTTATGCGGGGA
NL-core-128	CAGCAttttAGCGGTCCACGCTAGCTGA
NL-core-129	AGCTGCATTAATGAACTGGGGTGCCTAATGCACACAA
NL-core-130	AAGTGTAAAGCTCGGCCAACGC
NL-core-131	CGGGCGCTACACTGCCCTCCAGTCGGGAAACCTGTCTAACTCACA
NL-core-132	AGCGGGAGCTGGGCGCTGGCAAGTGTAAAGGAG
NL-core-133	GCTTTCCTCTCACGCTGCGCGTAACAGAAAGGA
NL-core-134	GCGAACGTGGCGCACCACACGTATAACGT
NL-core-135	TTAATTGCttttGTTGCGCTAAACAGGAGATTAAAG
NL-core-136	GAAAACTATATAGAAGGCTTATCATAGCAAG
NL-core-137	ATGCAAATCCAATCGCAAGACAAATAGTTAAT
NL-core-138	GGTTGGGTTATATAACTATATGTGCTGAGAA
NL-core-139	GTGAATAAACTACCTTTTTAACCTATCATAGG
NL-core-140	TACATAAATCAATATAACGGATTCGCCTGAT
NL-core-141	TGCTTTGACAAGTCAATTTCATTTGACCTTTTTTAATGGAAACAG
NL-core-142	AACAAGCAGTTTTACCTCCCGACTTGAGGTTTTGAAGCCTTAAAT
NL-core-143	AGAGAGAATAACATAAAAACAGGTATTATTT
NL-core-144	CAAGATTAGTTGCAGTACCGCACTCATCGAG
NL-core-145	ACCCAGCTAAAAATGAAAATAGCATTTTTTGT
NL-core-146	CGAAGGGGCAAAAGAATACACTTGATAAAGTCGAAATCCGCGACCTGCT
NL-core-147	TCAGCGGAGAATATCGCCAAAACACTCATCTTTGAACGG
NL-core-148	TTAGACGGGAGAATTAACTGAACACTAATATC
NL-core-149	AGGAGCCTAATCTCCAAAAAAAAGATTTTTTC
NL-core-150	AAGCCCGACTTCAAAGAGGTCATTTGGATGGCTTAGAGCTTAATT
NL-core-151	GCTGAATATAATGATCAAAAAGATTAAGAGG
NL-core-152	CGAGCTGAAAAGGTGGCATCAATATTTAGTT
NL-core-153	CCATGTTACTTAGAAACAACTTTCAACAGTT
NL-core-154	CTCATTCAGTGAATAAGGCTTGCGGCTGACC
NL-core-155	AGGCGCAGACCCAAATCAACGTAAGAACCGGA
NL-core-156	AGATGGTACTCCAACAGGTCAGGACCAGACC
NL-core-157	GAAACACCAGAACGAGTAGTAAATATCATTGT
NL-core-158	CAACATGTTTAGCTATATTTTCATATGGTCAA
NL-core-159	TAGTAGTAGCATTGGGAGAAGCCTAACCCTCA
NL-core-160	ACGCAAGAGAAGATGATGAAACACAATTACC
NL-core-161	TATATTCGGTCGCTACAACAGAGGTGAATTTCTTAAGCTCCAAA
NL-core-162	CGCTTTTGTCATGAGGAACCGATAGTTGC
NL-core-163	GAAAGACAGCGGCTACAGAGGCTTTGAATGCCACTA
NL-core-164	TTCTGTATGGGATTTTGCTACCAGTACAAACttttTACAACGCCT
1.2.Strands for cholesterol modification (64 sites)
NL-chol-1	GCTCAGTACGCAGTCTCTGAATTTAAGCCAGAtaacaggattagcagagcgagg
NL-chol-2	GGGTTGAGTGAATTATCACCGTGCAAAATCtaacaggattagcagagcgagg
NL-chol-3	ATGGAAAGTATTAGCGTTTGCCATATTAAGTTtaacaggattagcagagcgagg
NL-chol-4	ACCAGTATTTTCATCGGCATTTCATCACTTtaacaggattagcagagcgagg
NL-chol-5	AAGGGGGATGttttTGCTGCAAGGCGCTTTTCATtaacaggattagcagagcgagg
NL-chol-6	CTATTATTTGTACTGGTAATAAGTGTCAGACGtaacaggattagcagagcgagg
NL-chol-7	GCATTGACCCTCAGAGCCGCCATTCGCTATtaacaggattagcagagcgagg
NL-chol-8	AACAGTTCCTTGAGTAACAGTGCGCCGCCAtaacaggattagcagagcgagg
NL-chol-9	CGCCACCACCTCAGAGCCACCACCAACTGTTGtaacaggattagcagagcgagg
NL-chol-10	GCCCCAAATGTAAACGTTAATATTCTCAGAGCtaacaggattagcagagcgagg
NL-chol-11	GTACCGAGCTGATCGGTGCGGGCCTCCCCTCAGAtaacaggattagcagagcgagg
NL-chol-12	CAAACTATttttCGGCCTTGCTGGATCAGTAGtaacaggattagcagagcgagg
NL-chol-13	CGACAGAATCATTGCCTTTAGCGTCAGACTtaacaggattagcagagcgagg
NL-chol-14	TTATTACGAGGTAAATATTGACGGCAAGGCCGtaacaggattagcagagcgagg
NL-chol-15	ATTCGCCAttttTTCAGGCTGCGCGGCGCATCtaacaggattagcagagcgagg
NL-chol-16	GTAACCGTGCATTCAGTTTGAGGGGACGACtaacaggattagcagagcgagg
NL-chol-17	AGTCTGTCCATTACCGCCAGCCATTCCTGAAAGtaacaggattagcagagcgagg
NL-chol-18	TGAGAAGTttttGTTTTTATAATCTCATGGAtaacaggattagcagagcgagg
NL-chol-19	AATACCTACAttttTTTTGACGCTCATTCACCAGtaacaggattagcagagcgagg
NL-chol-20	CCCGTCGCGGCCTCAGGAAGATGGTGCCGGtaacaggattagcagagcgagg
NL-chol-21	ACAAGAGATAACCAATAGGAACGCAAACGGCGtaacaggattagcagagcgagg
NL-chol-22	CACCACGGTTCATATGGTTTACCATATTTTTGtaacaggattagcagagcgagg
NL-chol-23	TGAAAGGTGGTCAGTTGGCAAAGAACTGATtaacaggattagcagagcgagg
NL-chol-24	TCTTTAGGGAACCTCAAATATCAAAATACCGAtaacaggattagcagagcgagg
NL-chol-25	ACTTTACACTGCAACAGTGCCACGTCAGTATTtaacaggattagcagagcgagg
NL-chol-26	TCCTTTGCGTCTGGCCTTCCTGAGTAACAAtaacaggattagcagagcgagg
NL-chol-27	AATGGCTATACGTGGCACAGACAATAATATCCtaacaggattagcagagcgagg
NL-chol-28	AGCCCTAATAGAACCCTTCTGAGCAACAGGtaacaggattagcagagcgagg
NL-chol-29	AACACCGCTATTTACATTGGCAGAATCGTCTGtaacaggattagcagagcgagg
NL-chol-30	GGTGCCGTAAACCGTCTATCAGGGTGTAAAACCCAGGGTTTTCCCAGTTCGGTCATtaacaggattagcagagcgagg
NL-chol-31	AGACGGGCAACGGTTTATTAAAGAACGTGGACCTGCAGGGCTGGCGAtaacaggattagcagagcgagg
NL-chol-32	CATACGAGATCCGCTCACAATTCCGGTTCCGGCACCGCTTCTCGCACTCCtaacaggattagcagagcgagg
NL-chol-33	TCATAGTTGAACCGCCACCCTCAGGAGACTCCtaacaggattagcagagcgagg
NL-chol-34	AAAGTAAGGTACTCAGGAGGTTTAGGGGTTTTtaacaggattagcagagcgagg
NL-chol-35	AAGGAAATATAAGTATAGCCCGCGTCGAGAtaacaggattagcagagcgagg
NL-chol-36	AGCCCCCTTTGGGAATTAGAGCCACACCGACTtaacaggattagcagagcgagg
NL-chol-37	AACCGCCTCAGGAGGTTGAGGCAGTTTAACGGtaacaggattagcagagcgagg
NL-chol-38	CATTATTACAACACTATCATAACCTCAGAAAAtaacaggattagcagagcgagg
NL-chol-39	GATTTAGCGCCAAAAGGAATTACCCGTATAtaacaggattagcagagcgagg
NL-chol-40	TGTACCGTGATAGCAAGCCCAATATTCGGAACtaacaggattagcagagcgagg
NL-chol-41	ACCGCCACGAACCACCACCAGAGCAAGCAAATtaacaggattagcagagcgagg
NL-chol-42	TCCTAATTGCCAGTAATAAGAGAACATACATAtaacaggattagcagagcgagg
NL-chol-43	GTAGCGCGGCACCATTACCATTAGAAATTATTtaacaggattagcagagcgagg
NL-chol-44	CAGCTAATGACGACGACAATAAACAAGACTCCtaacaggattagcagagcgagg
NL-chol-45	GACAGTATGATTCTCCGTGGGAACCATCAAAAtaacaggattagcagagcgagg
NL-chol-46	AAAAAGCCCAACATGTAATTTAGGCGCAAAGAtaacaggattagcagagcgagg
NL-chol-47	AAATTCTCTTAATTGAGAATCGTCAACAGTtaacaggattagcagagcgagg
NL-chol-48	ATTATACTATCAATATAATCCTGACTAAAATAtaacaggattagcagagcgagg
NL-chol-49	GAAACCACAAATCACCATCAATAAGGCCGGtaacaggattagcagagcgagg
NL-chol-50	CAACCGTTAACATTATCATTTTGCAGTATTAGtaacaggattagcagagcgagg
NL-chol-51	AGGGTAGCCCGAACGTTATTAAGTATTAAAtaacaggattagcagagcgagg
NL-chol-52	GGATAGCGGGGTAATAGTAAAATGTGGAGCAAtaacaggattagcagagcgagg
NL-chol-53	TTCAGAAAACGATAAAAACCAAAAGCATGTCAtaacaggattagcagagcgagg
NL-chol-54	AGCCAGCTACATTAAATGTGAGCGTAGCCAGCtaacaggattagcagagcgagg
NL-chol-55	CAACAGAGAAACATCGCCATTAAAACCCTCAAtaacaggattagcagagcgagg
NL-chol-56	CGTAAGAATTAGTCTTTAATGCGCCACAATCAtaacaggattagcagagcgagg
NL-chol-57	TCAAGAGAGTCATACATGGCTTTTGAACAGGAGCTGAAACATGAAAGtaacaggattagcagagcgagg
NL-chol-58	ATTGGCCTATTCACAAACAAATAAATCCTCATTAACCGTTCCtaacaggattagcagagcgagg
NL-chol-59	AAGGTGGCGGGCGACATTCAACCGATGGAGGGACAGTATGTTAGCAAtaacaggattagcagagcgagg
NL-chol-60	GAAACGTCATGAAACCATCGATAGCAGCACCGTAGCGCCAAAtaacaggattagcagagcgagg
NL-chol-61	GATTGACCTGGGATAGGTCACGTTGGTGTAGATGTTGTTAAAtaacaggattagcagagcgagg
NL-chol-62	ATCATATGTTAAATTTTTGTTAAATCCATTTTTATCGATGAACGGTAtaacaggattagcagagcgagg
NL-chol-63	GATAATACAAATGAAAAATCTAAAGCCCTTGCTAGCACTAACAACTAtaacaggattagcagagcgagg
NL-chol-64	ACGAACCACAGAAGATAAAACAGAGGTGAGGCGGCTGAGAGCtaacaggattagcagagcgagg
1.3.Strands for fluorophore modification (5 sites)
NL-f-1	GCCGACAATGGAGGCTTGCAGGGAGTTAAAGGCtttttttttttttttttttt
NL-f-2	TGCTTTCACCATCGCtttttttttttttttttttt
NL-f-3	ATAGCTAGAGGGTAATTGAGCGCCCTGAACAAAGTCATTAATTGtttttttttttttttttttt
NL-f-4	AAAGTACACAGCGATTATACCAAGACAGCTTGATAGTTTCCATTAACCCCACGGAGATtttttttttttttttttttt
NL-f-5	GTAAAATACGTAGGACTAAAGACTTTTCGGGATCGTCACCCTCAGCAGCtttttttttttttttttttt

## Sheet: 2. Lidded pore (LGC-CO)
2.1.Core sequences
L-core-1	GCGTTTTGTCGCTGAGGCTTGCTAACCGAT
L-core-2	TAAACAGCAACCATCGCCCACGCAAGGGAGTT
L-core-3	ATTAAGAGCTTTTGCGGGATCGTCCGCCGACA
L-core-4	ACAACTTTTTTCTGTATGGGATACCCTCAG
L-core-5	TATCATACAGAAAACGAGAATGCAAATATC
L-core-6	TCCCCCTCACGAACCAGACCGGAAGTTTTCAAACTCCAACAG
L-core-7	GTCAATCACAGGTCTTTACCCTGATCAAAAAG
L-core-8	GCTTGAGATGGTTTTTCAACTTTAATCATT
L-core-9	TGCTGGTAAACAGG
L-core-10	ACAGTATTAAACTCATGGATTTTAAT
L-core-11	TTGAGAATCTACCGCCAATTTTCAAAGTTCCTGAT
L-core-12	AGAAGGAGTGCCCGAACGTTATTAGCC
L-core-13	AAAAACGTCCTTTATCAAAC
L-core-14	GTCAGGATGAGGTCATTTTTGCGGTTAGAACC
L-core-15	TAAAACTACAGAAAAGCCCCAAAATTGTAAAC
L-core-16	TTCCTGTATTTGTTAAAATTCGCATACCCCGG
L-core-17	GCCGGAGAAAGATTCAAAAGGGTTAAATTT
L-core-18	GAACGCCAATCAGCTCATTTTTTATGAGTAAT
L-core-19	TATTCAACTTTTAAATGCAATGCCTTGCTCCT
L-core-20	AAAGAAGTAGACTGGATAGCGTCCACCAATAG
L-core-21	TAATAACTTTGAC
L-core-22	GGCAGATAATAGATAATACATTTAATTGAGG
L-core-23	TAATAGGAGCCGTCTCACCAGTttttCACACGACCAGGTGAGGCCAC
L-core-24	CCGTCGAGAGGGTTGATATCGGAACCTATTATTTTTTCTGAAACA
L-core-25	TGAAAGTATTAAGTAGCGGGGTTTTGCTCCACCCTCAGAACCGCCCCTCATTT
L-core-26	AACCGCCAAGAGAAGGATTAGGATAGGCTGAG
L-core-27	TCATACACGCCACCAGAACCACCACCACCC
L-core-28	AAGTACAGAAGGCACCAACCTAAGTAAGCG
L-core-29	CGGGTAAAAAGGAGTGTACTGGTAATTTTTAAGTTTTAACGG
L-core-30	AGTTTTACATCGCCAACGCttttTCA
L-core-31	GAGTAACAATACAGTAACACAGTAGGGCCAACATGT
L-core-32	GGTCAGTGTGCCCCCTGCCTATTTGCGTAACG
L-core-33	AACGGCTAAGACAGCATCGGAACGGACGTTAG
L-core-34	TAGAAAGGTTTTGTCGTCTTTCCACCGTATAA
L-core-35	CATGTTACCAGAGGCTTTGAGGACAGGGTAGC
L-core-36	ATAATCATAATA
L-core-37	AAAGGGACACCTGAAAGCGTAACAAC
L-core-38	CCCTTCTGATTCTGGCCAAC
L-core-39	TAATAAGAATACCAGTATAAAGGGAGATTTTCAG
L-core-40	ATAATGGAAGGGTAAAACATTGCAAATCCAAT
L-core-41	AAAGTAAAAAACAAAATTGCTTTGAA
L-core-42	TAAGTCCTGAATTAAAATAATATCCCATCC
L-core-43	AAGAAGATTATTCATTTCAATTATTTGAAACCGAA
L-core-44	AATGCAGAGAGCAA
L-core-45	CTAAAGGTCTATCAGGGCGATGATTAAATG
L-core-46	TCCAACGTCTTCTCCGTGGGAACAATTTTACGGCGGATTGAC
L-core-47	CGTAATGGTAACCGTGCATCTGCCCCTGTGTG
L-core-48	ACCACCGGCCGCCACCCTCAGAGCCACCAGAG
L-core-49	CGCAGTCTAGCATTGACAGGAGGTGCCGCCAC
L-core-50	AATGAAATTAGCAAGGCCGGAATGAGGCAG
L-core-51	AATAAATCGATTGGCCTTGATATTAGTAGCAC
L-core-52	GTAGCGACAGCCAGCAAAATCACCGAAATAGC
L-core-53	CCAATAATTCTTACCGAAGCCCTTGCCATTTG
L-core-54	ATTATTTATAGAGATAACCCACAAGTTTTAATTGAGTTAAGC
L-core-55	TTATTACGCAGTATGTTAGTTTAAGAAAAGTTTTTAAGCAGATAG
L-core-56	CCGAACAAAGTTAGGAATACCCAAAAGAAAGACACCACGGAATAAATGGTTTA
L-core-57	TGTCACAAGAAACGCAATAATAACCCAGAAGG
L-core-58	GGGTAATCTGGTTTGCCCCAGCAGCAAGCG
L-core-59	CCAGTGAGGCCCTGAGAGAGTTGCAGGCGAAA
L-core-60	AGAATTAATGATGGTGGTTCCGAATGCCCTTC
L-core-61	GGGTGCCGGAAGCATAAAGTGTATCGGCAA
L-core-62	ATAGGGTTTATAAATCAAAAGAATACACAACA
L-core-63	ATTGCGTTATCCGCTCACAATTCCGTAGATGG
L-core-64	TGAGCGAAAGCAAATATTTAAAACAGGAAG
L-core-65	AAGTTGGGAGCTTTCCGGCACCGCAGATCGCA
L-core-66	ATCGGCCTCAGGATTCTGGTGCCGGAAACAGGGGGATGTGCTGCACCAGTCAC
L-core-67	CATTCAGGCTGCGCAACTGAGTTTGAGGGGATTTTCGACGACAGT
L-core-68	AAGGGAAGGAGTGTTGTTCCAGTTAGCCCGAG
L-core-69	GGCGCTGGATAGCAGCCTTTACAGTAGACGGG
L-core-70	GAACCTCAACGATTTTTTGTTTAAGTCAGA
L-core-71	CCCAGCTACGAGCGTCTTTCCAGACACAAACA
L-core-72	TGACCCCCAGAATACACTAAAACAATGGAAAG
L-core-73	ATGACAACTTGATACCGATAGTTGCCAAAAAA
L-core-74	ATCTAAAGACAGCCCTCATAGTTACTGTAGCA
L-core-75	TAAATGAATCAACAGTTTCAGCGGGCGAATAA
L-core-76	CTCATATAGCAAGGATAAAAATTTAAGCCTTT
L-core-77	GTGTAGGTACAGTCAAATCACCATTTAATGCC
L-core-78	TTGATAATGCATGTCAATCATATGGATCTACA
L-core-79	GACGTTGTAAAACGACGGCCAGTGTACGCCAGCTGGCGAACAGGCAAAGCGCCA
L-core-80	ATTGTATAGAGAATCGATGAACAGTCTGGA
L-core-81	GGAATTAGACCGTCACCGACTTGATTAAAGGT
L-core-82	CATTACCACCATCGATAGCAGCACTTAGCGTC
L-core-83	TCAGGGATAGCAAGCCCAATAGGAGGAGGTTTAGTACCGCAGTACCAGGCGGAT
L-core-84	TCAGAGCTCAAAATCACCGGAAGCCATCTT
L-core-85	CCTCAGAAAACCGCCTCCCTCAGACATTTTCG
L-core-86	CCAGCGCCAAAGACAAAAGGGCGATATAAAAGAAACGCAACTGGCATGATTAAG
L-core-87	AAATTGTTATGGTCATAGCTGTTTGCTCGAAT
L-core-88	TACGAGCCTAATGAGTGAGCTAACTTCCAGTC
L-core-89	ACCGCCTGACGGGCAACAGCTGATATTAATGA
L-core-90	GTCCACGCGCCAGGGTGGTTTTGGTTTGCG
L-core-91	AGCATCAGCTGAACCTCAAA
L-core-92	CGGAATTATCATCATAAAACCACC
L-core-93	TATCAGATGATGGTTATCATTTTGCGGAAAAAAGTTT
L-core-94	GTTTAttttACGTCAGATGAATCAATTCATCAATACCTGAT
L-core-95	GCGGTCTTAACACCCTAAAATAttttTCTTTAGGAGCACAGGTGAG
L-core-96	AAGGTTATGCCTGCAACAGTGCCACGCTGAAAGGGAGGATT
L-core-97	CCTCAttttATCAATATCTGGTATCTAA
L-core-98	CGAACCACCAGCAGAGGCACAGACAATATTGATAGAA
L-core-99	TAAGAATACGTAGATAAAACAG
L-core-100	TACCATATCTGATAGCCAACATCGCCATTAAAAATTGGCTATTAG
L-core-101	TACCAAGTTAAAAATTATTTGCACGTTAGAACC
L-core-102	ATTCGCCTGAGAAATAAAGAAATTGACTTCTGA
L-core-103	TGTTTGGATTATCGTAGAAACAATAACGG
L-core-104	TCTTTAATttttGCGCGAACCAAAATCGGAGGCGAA
L-core-105	TTCATAACCCTCAGAGCCACCACACCCTCAG
L-core-106	GTCATAGCCCCCTTATTAGCGTTTCCAGAGCC
L-core-107	AGACTGTAGCGCGTTTTCATCGGACGTCACC
L-core-108	GAATTATCAGAATCAAGTTTGCCTCGTAATCA
L-core-109	CGGAAATTATTCACAAACGTAGAAAATACAT
L-core-110	ACATAAAGCAACACATTCAACCGATGGAGGGAAGGTAAATATTGA
L-core-111	GTGTATCAACTCAACCCATGTACCGACTGAGTTTCGTCACCAGTA
L-core-112	TAATTTTTTCACGTTGAAAATCTTTTGCTAA
L-core-113	CAAACTACAACGCAAGTATAGCCCGGAATAG
L-core-114	TTCCACAGAACAACTAAAGGAATTAGTGAGAA
L-core-115	ATTAGATATCGCAAAATC
L-core-116	AAGGCTCCAAAAGGAGCCTTTAATGAATTTCT
L-core-117	GCGGGCCTGCTATCCAAGCTTGCATGCAGGTCGACTCTAGAGGAT
L-core-118	CCCCGGGTACCGATTGGGAAGGGCGATCGGT
L-core-119	GGGAAACCTGTCGTGCCAGCTGCAAAGCCTG
L-core-120	ACTTTTGCGGGAGAGTAGATTTAGTTTGACC
L-core-121	GGAGAGGGTAGCTATTTTTGAGATGAGAAAG
L-core-122	ATTTCAACCGTTCTAGCTGATAAACAATATGA
L-core-123	GCAAACATAACGCCAGGGTTTTCAGGCGATT
L-core-124	AAGGCTATCAGGTCATTGCCTGAGGGTAATCG
L-core-125	TCGTAATCGCGCTCACTGCCCGCTTCACATTA
L-core-126	ATCGGCCAACGCGCGGGGAGAGGCTCTTTTCA
L-core-127	TATTGGGTCAATAGAAAATTCATGTTTATTT
L-core-128	ATTCCCAATTCTGCGAACGATGGCTTAGAGCttttTTAATTGCTG
L-core-129	ATGCGTTATCAT
L-core-130	CCTTAGATTTTC
L-core-131	ACGCTGAGCTATTAATTAAATCCT
L-core-132	CTTCTGACCTTG
L-core-133	AATCATAGTGAGTGAATATAAATCGTCGAAGAGTCA
L-core-134	TCTGACGTTTGAAATAAGTTAAGATTAAG
L-core-135	ATAGTGAAATTTTCCGACCGTGTGTTAAATAAGAATATTTTATCAA
L-core-136	TTAATGCTAAAT
L-core-137	TAAGGCGATAAA
L-core-138	GACTACCTTTTCAAATAAACACCACTAGAAAAAAACTTTTTTAACC
L-core-139	TCCGGCTTTTTAATGGAATCAATATATGGTCTGAGA
L-core-140	CATAAAACAGTA
L-core-141	CATTTGCAATTT
L-core-142	ATAATTGGAATC
L-core-143	TAACAACGCTTAA
L-core-144	AATATAATGCTGTACGGTGTCTGGAAGTTTTTAGCTATATTTTCAAATTAAGC
L-core-145	GCGAGCTGAATATGCAACTAAAGTAGCTCAAC
L-core-146	ATATTCGGCTTGCTTTCGAGGTTGTATCGGT
L-core-147	TTATCAAAAAGGTGGCATCAATTTTGGGGC
L-core-148	TTATATAAGAGAAGCCTGTTTAGTATACAAA
L-core-149	ACATTTAAAATTACCTTTAGGTTGGG
L-core-150	CGCCTATATGTAAATGC
2.2.Strands for cholesterol modification (64 sites)
L-chol-1	TCAAAAATTACGAGGCATAGTAAGTAACGCCAtaacaggattagcagagcgagg
L-chol-2	GTCAGAATTAGCCGGAACGAGGACCAACTTtaacaggattagcagagcgagg
L-chol-3	AAAGGAATACACCAGAACGAGTAGATCGGCCTtaacaggattagcagagcgagg
L-chol-4	TGAAAGAATTCAGTGAATAAGGGCCATATTtaacaggattagcagagcgagg
L-chol-5	CCTGAGTAGATTTTAGAACTCAAACTTAAATTGGtaacaggattagcagagcgagg
L-chol-6	GGAATCGTCCAAAATAGCGAGAGGCATCAGTTtaacaggattagcagagcgagg
L-chol-7	ACATTATCCTTATGCGATTTTATTGATTAGtaacaggattagcagagcgagg
L-chol-8	AATGTTTTTTGCCAGAGGGGGTACGGAACAtaacaggattagcagagcgagg
L-chol-9	CTCATTATTTAATAAAACGAACTATTTTTGGGtaacaggattagcagagcgagg
L-chol-10	AATCTACGACCAGTCtaacaggattagcagagcgagg
L-chol-11	CGTGAACCGCCGTAAAGCACTAAAGGAAGAAAtaacaggattagcagagcgagg
L-chol-12	AATTTAGGTTTTCAGAGGCATTTTTGACAAGAtaacaggattagcagagcgagg
L-chol-13	ACCGGATATTCTTCCAAATCAACGTAACAAtaacaggattagcagagcgagg
L-chol-14	TTTTCATGTGTGTCGAAATCCGCGTACAGACCtaacaggattagcagagcgagg
L-chol-15	CGAGTAAATTTTAGAGTCTGTCCATATAACGTtaacaggattagcagagcgagg
L-chol-16	GCTTTCCTCGTTTTCAGAGCGGGAGCTAAAtaacaggattagcagagcgagg
L-chol-17	CGCAAGACAGAATATAAAGTACCGAAATCAATAtaacaggattagcagagcgagg
L-chol-18	TGATGAAAttttCAAACATCAAGTTCTGTCCtaacaggattagcagagcgagg
L-chol-19	AGACGACGACTTTTAATAAACAACATACAATAGAtaacaggattagcagagcgagg
L-chol-20	TAACCACCGATTAAAGGGATTTGTGTTTTTtaacaggattagcagagcgagg
L-chol-21	GAGGCAAAAGCGATTATACCAAGCCAAGAACGtaacaggattagcagagcgagg
L-chol-22	ACGCTAACAATTTTATCCTGAAATCGAGAAtaacaggattagcagagcgagg
L-chol-23	TGCCAGTTATCAAGATTAGTTGCTTCGTAGGAtaacaggattagcagagcgagg
L-chol-24	AAATGAAATCTAAGAACGCGAGGCAAGGCTTAtaacaggattagcagagcgagg
L-chol-25	ACATAAAAAAGCGAAAGGAGCGGCTGCGCGtaacaggattagcagagcgagg
L-chol-26	GGTATTAATCTTTCCTTATCATTCCGAGCCAGtaacaggattagcagagcgagg
L-chol-27	CAAGCAAGAGCATGTAGAAACCCAAAAGGTtaacaggattagcagagcgagg
L-chol-28	TCCGGTATACGCGCCTGTTTATCAGTTCAGCTtaacaggattagcagagcgagg
L-chol-29	AGACCTGCCAGAATCCTGAGAATAGACAGGtaacaggattagcagagcgagg
L-chol-30	ATTGCATATCCAGAACAATATCTTGCCCTtaacaggattagcagagcgagg
L-chol-31	GCAAATGAAAACAGTTTTTACAAACAATTCGACCTACATATCACTTGtaacaggattagcagagcgagg
L-chol-32	GAGTCCACAGCCGGCGAACGTGGCAATGCGCCtaacaggattagcagagcgagg
L-chol-33	ATGTTTTAAATTCGAGCTTCAAAGAATGCTTTtaacaggattagcagagcgagg
L-chol-34	AAAGGCCGGAAGCCCGAAAGACTTACCATAAAtaacaggattagcagagcgagg
L-chol-35	CAGCGAAGCAAAGCGGATTGCACTATTATAtaacaggattagcagagcgagg
L-chol-36	GACGAGAATAAGGGAACCGAACTGCGCAGACGtaacaggattagcagagcgagg
L-chol-37	GTGAATTATACAGGTAGAAAGATTCTTTTGCAtaacaggattagcagagcgagg
L-chol-38	GTTAATATGCCAGCTTTCATCAACGCCCACTAtaacaggattagcagagcgagg
L-chol-39	TTGTTAATCAAAAATAATTCGCAATAGTAAtaacaggattagcagagcgagg
L-chol-40	TTTGATAATAGAGAGTACCTTTAAAATACTGCtaacaggattagcagagcgagg
L-chol-41	ACTCCTCATGGCTTTTGATGATACTACGTAATtaacaggattagcagagcgagg
L-chol-42	AGCTGCTCGGACAGATGAACGGTGACCTGCTCtaacaggattagcagagcgagg
L-chol-43	ACAGTTAACCTTGAGTAACAGTGCTAAAGACTtaacaggattagcagagcgagg
L-chol-44	CAGGAGGCCACACCCGCCGCGCTTGAGAAAGGtaacaggattagcagagcgagg
L-chol-45	CCGCCGCCCTGAATTTACCGTTCCAAACGAAAtaacaggattagcagagcgagg
L-chol-46	GTCAGACCTCATTAAAGCCAGATCTTACCAtaacaggattagcagagcgagg
L-chol-47	AATAGCTAAAGAGCAAGAAACAATGCCTAATTtaacaggattagcagagcgagg
L-chol-48	AAACCGAGTGAGCGCTAATATCAGCCCAATCCtaacaggattagcagagcgagg
L-chol-49	ATCCTGTTCTGAACACCCTGAACAAACGTCAAtaacaggattagcagagcgagg
L-chol-50	AATCCCTAACAGGGAAGCGCATAGAGAATAtaacaggattagcagagcgagg
L-chol-51	GCGCATCGGATAGGTCACGTTGGTTGGAACAAtaacaggattagcagagcgagg
L-chol-52	CTCCAGCCGTAACAACCCGTCGGAAAAGGGCGtaacaggattagcagagcgagg
L-chol-53	AACGGTACCAAGTGTAGCGGTCACGGCGCTAGtaacaggattagcagagcgagg
L-chol-54	TAATTTACGCCGTTTTTATTTTCAATTTTGCAtaacaggattagcagagcgagg
L-chol-55	ATCGGCTGACCAAGTACCGCACTCCTCATCTTtaacaggattagcagagcgagg
L-chol-56	AAACAGTTACCCTCGTTTACCAGACGATAAAAACATAAATATTCATTtaacaggattagcagagcgagg
L-chol-57	GAGATTTATACCACATTCAACTAATGCAGATACAAGCAACACtaacaggattagcagagcgagg
L-chol-58	GCCACTACACGGAGATTTGTATCATCGATAAATAGGAAGTTTCCATTtaacaggattagcagagcgagg
L-chol-59	AGGCGCATTGGCTGACCTTCATCAAGAGTAATCTGCGAAACAtaacaggattagcagagcgagg
L-chol-60	GCTACAGGGTACTATGGTTGCTTTGACGAGCACGTCGGAACCtaacaggattagcagagcgagg
L-chol-61	AAAAACCGGAGCCCCCGATTTAGAGCCGGGGAATATTAAAGAACGTGtaacaggattagcagagcgagg
L-chol-62	AAATAAGACCGACTTGCGGGAGGTTTGCCTTAAACAAAATAAACAGCtaacaggattagcagagcgagg
L-chol-63	ATCATTACCCCAATAGCAAGCAAATCAGATATAGGTTTTAGCtaacaggattagcagagcgagg
L-chol-64	GTCGAGGTATCACCCAAATCAAGTGTCTGGCCtaacaggattagcagagcgagg
2.3.Strands for the fluorophore modification (5 sites)
L-f-1	ttttttttttttttttttttATAAAGCTAATGGTCAATAACCTGTCATTCCATATAAC
L-f-2	ttttttttttttttttttttGGTTGTAAAACATTATGACCCTGTAAT
L-f-3	ttttttttttttttttttttATACAGGCAACTCAGAGC
L-f-4	ttttttttttttttttttttAATAAAGCGGCAAAGAATTAGCAATCTAC
L-f-5	ttttttttttttttttttttAATTTTAATAGTAGTAGCATTAACATCCAATAAATCCTTTT

## Sheet: 3. Special Strands
3.1.Lock strands
Plate lock strand - 1	CGGAGAGAAAGAGCGCTCAATTTAGACGGCAAATCAACAGTTGAGAGCCAGCA
Plate lock strand -2	AGGACGTTGTCACGCAAATTAACCGTACATTTTTTCGTTGTGTGCGCGGGTGTAGGAT
Lid lock strand	CCGCGCACACAACGTGAAAACATAGCGATAGCTTATTTCATCTTTTTGCTCTTTCTCTCCGATAAGCTA
3.2.Keys
Key 1	atgctcctaATCCTACACCCGCGCACA
Key 2	gacttagaaTAGCTTATCGGAGAGAA
Reverse key 1	GCGCGGGTGTAGGATtaggagcat
Reverse key 2	CTCCGATAAGCTAttctaagtc
3.3.Modification strands
Cholesterol modified strand	CCTCGCTCTGCTAATCCTGTTA/3CholTEG/
Cy3 modified strand (confocal)	AAAAAAAAAAAAAAAAAAAA/3Cy3Sp/
Cy5 modified strand (confocal)	AAAAAAAAAAAAAAAAAAAA/3Cy5Sp/
Cy3 FRET (dye strand)	TAGAAGTACGTCTGAAATGGAT/iCy3/TATTTTGTAGCAATACTTCTAGAACTGG
Cy5 FRET (dye strand) (Cy5FR)	CCGCGCACACAACGTGAAAACAT/iCy5/AGCGATAGCTTATTTCATCTTTTTGCTCTTTCTCTCCGATAAGCTA

## Sheet: 4. Preparation of structures
Preparation of DNA to prepare various structures
Structure	Strands requires
LGC-N with strands for cholesterol and fluorophore modification	NL-core + NL-chol +NL-f
LGC-C with strands for cholesterol and fluorophore modification	L-core+ L-chol+ L-f + PL-1+ PL-2+ LL
LGC-O with strands for cholesterol and fluorophore modification	L-core+ L-chol+ L-f
LGC-C for FRET analysis	L-core+PL-1+PL-2+ Cy3FR+ Cy5FR
